# Supplementary material for: Pronounced antibody elevation after SARS‐CoV‐2 BNT162b2 mRNA booster vaccination in nursing home residents
Source: Influenza Other Respir Viruses. 2022 Aug 12;16(6):1066–71. doi: 10.1111/irv.13030 (PMC9530588; doi:10.1111/irv.13030)
Supplement: Supplementary file 1 — Table S1. Basic data of anti‐spike antibody levels after BNT162b2 mRNA vaccination [file IRV-16-1066-s001.xlsx]

## Sheet: Sheet1
	Supplementary Table 1. Basic data of anti-spike antibody levels after BNT162b2 mRNA vaccination
		Median	Q1	Q3	Minimum	Maximum
	Figure 1. Abott antibody level (AU/mL)
	SARS-CoV-2-naive HCW
	After dose 2	14569.1	7605.7	24500.1	2837.2	39737.7
	6 months after dose 2	785	444.4	1141.2	170.2	3268.6
	After dose 3	31743	18897.4	40452.8	5527.2	163813
	Previously infected HCW
	After dose 2	26722.3	17795.8	41852.8	13973.2	85160.8
	6 months after dose 2	3828.6	2224.4	5832.2	1209.1	33016.2
	After dose 3	15500.4	8741.4	28087.8	5190.1	73686
	SARS-CoV-2-naive NHR
	After dose 2	3262.7	1064.8	7686.4	144.5	18677.2
	6 months after dose 2	297.1	98.3	560.7	14.2	1136.1
	After dose 3	17171.2	9427.6	28555.1	914.5	75750
	Previously infected NHR
	After dose 2	35987.5	26473.4	59730	11845.7	226244
	6 months after dose 2	9346.8	5754.4	16710.8	2317.4	116962
	After dose 3	30943.2	21000.6	63346	12693.7	150602
	Figure 2B. Decreasing rate (%)
	SARS-CoV-2-naive HCW	94.3	92.7	96.3	86.6	97.8
	SARS-CoV-2-naive NHR	92.7	87.9	94.6	39.3	97.1
	Previously infected HCW	88.2	82.1	90	61.2	93.2
	Previously infected NHR	69.8	67	84.2	48.3	93.6
	Figure 2C. Increasing rate (fold rate)
	SARS-CoV-2-naive HCW	37	26.6	55.4	16.8	207.6
	SARS-CoV-2-naive NHR	64.1	44.2	95.2	10.9	455.4
	Previously infected HCW	3.8	3.3	5.2	1.5	11.4
	Previously infected NHR	3.4	2.9	4.1	1.3	11.3
	Figure 2D. Increasing rate (fold rate)
	SARS-CoV-2-naive HCW	2.03	1.74	2.48	0.94	6.24
	SARS-CoV-2-naive NHR	4.72	2.75	10.07	0.45	34.29
	Previously infected HCW	0.53	0.47	0.73	0.26	0.94
	Previously infected NHR	0.6	0.5	0.75	0.37	0.93
	Q1, the first quartile; Q3, the third quartile; SARS-CoV-2, severe acute respiratory syndrome coronavirus 2
	HCW, healthcare worker; NHR, nursing home resident
